# Supplementary material for: EEF2K silencing inhibits tumour progression through repressing SPP1 and synergises with BET inhibitors in melanoma
Source: Clin Transl Med. 2022 Feb 20;12(2):e722. doi: 10.1002/ctm2.722 (PMC8858631; doi:10.1002/ctm2.722)
Supplement: Supplementary file 4 — Supporting information [file CTM2-12-e722-s003.xlsx]

## Sheet: Sheet1
Number	Drug name	EEF2K/Actin
1	Vemurafenib (PLX4032, RG7204)	1.24
2	Altretamine	1.17
3	Carmofur	0.48
4	Floxuridine	0.23
5	Tegafur (FT-207, NSC 148958)	0.73
6	Ifosfamide	0.7
7	Mercaptopurine (6-MP)	0.58
8	Streptozotocin (STZ)	1.13
9	Genistein	1.73
10	Ruxolitinib (INCB018424)	1.98
11	Amonafide	0.78
12	Estramustine phosphate sodium	1.12
13	Erlotinib HCl (OSI-744)	1.42
14	Vandetanib (ZD6474)	1.67
15	Neratinib (HKI-272)	1.77
16	Sitafloxacin Hydrate	1.31
17	Itraconazole	1.1
18	Brigatinib (AP26113)	0.74
19	Gefitinib hydrochloride	1.21
20	Ginsenoside Rg1	2.03
21	Camptothecin	0.31
22	Oxaliplatin	1.84
23	Regorafenib Monohydrate	1.17
24	Osimertinib mesylate	0.32
25	Fenretinide	0.21
26	Nintedanib Ethanesulfonate Salt	0.59
27	lenvatinib Mesylate	0.53
28	Dasatinib hydrochloride	1.16
29	Meisoindigo	0.73
30	Fruquintinib	0.77
31	Abemaciclib	1.05
32	Raloxifene	0.65
33	Relugolix	0.6
34	Cabozantinib (XL184, BMS-907351)	1.25
35	Everolimus (RAD001)	1.64
36	Paclitaxel	0.89
37	Capecitabine	1.96
38	Lenvatinib (E7080)	1.94
39	Regorafenib (BAY 73-4506)	3.52
40	Fulvestrant	3.35
41	Raltitrexed	1.71
42	Cladribine	3.95
43	Tivozanib (AV-951)	3.28
44	Doxorubicin (Adriamycin) HCl	2.09
45	Sorafenib Tosylate	1.44
46	Sunitinib Malate	1.5
47	Temsirolimus (CCI-779, NSC 683864)	1.49
48	Vorinostat (SAHA, MK0683)	0.79
49	Entinostat (MS-275)	0.79
50	Enzastaurin (LY317615)	1.96
51	Olaparib (AZD2281, Ku-0059436)	1.22
52	Vismodegib (GDC-0449)	0.97
53	Belinostat (PXD101)	0.35
54	Rucaparib (AG-014699,PF-01367338) phosphate	0.78
55	Crizotinib (PF-02341066)	0.17
56	Carboplatin	1.06
57	Leucovorin Calcium Pentahydrate	0.91
58	Palbociclib (PD0332991) Isethionate	0.97
59	Cytarabine	0.35
60	Nedaplatin	0.89
61	Procarbazine HCl	0.64
62	Methacycline HCl	0.62
63	Plerixafor 8HCl (AMD3100 8HCl)	0.64
64	Sodium Demethylcantharidate	0.61
65	Timonacic	0.87
66	Pemetrexed Disodium Hydrate	0.58
67	Cabergoline	2.21
68	Binimetinib (MEK162, ARRY-162, ARRY-438162)	2.57
69	Duvelisib (IPI-145, INK1197)	1.57
70	Cilengitide?trifluoroacetate	1.91
71	Ceritinib (LDK378)	6.06
72	Marimastat (BB-2516)	2.22
73	abemaciclib (LY2835219)	2.99
74	Glasdegib (PF-04449913)	1.54
75	Osimertinib (AZD9291)	1.08
76	Sorafenib	2.28
77	Ribociclib (LEE011)	1.85
78	Bendamustine HCl	1.13
79	Temozolomide	0.84
80	Tamoxifen	1.78
81	Enzalutamide (MDV3100)	1.56
82	Tamibarotene	1.19
83	Chloroambucil	1.81
84	Taurolidine	1.2
85	Tofacitinib (CP-690550) Citrate	1.2
86	Tacrolimus (FK506)	0.96
87	Pimecrolimus	0.84
88	Dabrafenib Mesylate	1.28
89	Axitinib	0.64
90	Ridaforolimus (Deforolimus, MK-8669)	1.13
91	Gefitinib (ZD1839)	0.74
92	Imatinib Mesylate (STI571)	0.65
93	Lapatinib (GW-572016) Ditosylate	0.63
94	Nilotinib (AMN-107)	1.06
95	Pazopanib HCl (GW786034 HCl)	0.75
96	Afatinib (BIBW2992)	0.19
97	Bortezomib (PS-341)	0.07
98	Bosutinib (SKI-606)	0.67
99	Dasatinib	1
100	Trametinib (GSK1120212)	1.3
101	Dacomitinib (PF299804, PF299)	0.51
102	Niraparib (MK-4827)	0.65
103	Alectinib (CH5424802)	0.83
104	Dabrafenib (GSK2118436)	1.06
105	Alpelisib (BYL719)	1.08
106	Apalutamide?(ARN-509)	0.56
107	Cobicistat (GS-9350)	0.81
108	S-Ruxolitinib (INCB018424)	1.03
109	Icotinib	1.09
110	Carbazochrome sodium sulfonate (AC-17)	0.4
111	Silibinin	1.49
112	Indirubin	3.13
113	(S)-10-Hydroxycamptothecin	0.54
114	Tolbutamide	1.8
115	Famciclovir	1.7
116	Hexestrol	2.38
117	Lincomycin HCl	2.27
118	Epinephrine bitartrate	2.09
119	Cortisone acetate	2.34
120	Lonidamine	1.88
121	Clorsulon	2.22
122	Berbamine (dihydrochloride)	0.96
123	(+)-Fangchinoline	0.71
124	Carmustine	1.2
125	Leuprolide Acetate	1.75
126	Tipiracil hydrochloride	2.22
127	Hydroxy Camptothecine	0.42
128	Cabozantinib malate (XL184)	2.3
129	Mirabegron	1.21
130	Sodium Phenylbutyrate	1.2
131	Uracil	1.18
132	Mechlorethamine HCl	0.64
133	Pazopanib	1.03
134	Aspirin	0.69
135	Lamotrigine	0.56
136	Linagliptin	0.51
137	Daunorubicin HCl	0.11
138	Bepotastine Besilate	0.52
139	Bleomycin sulfate	0.57
140	Clofarabine	0.31
141	Dacarbazine	0.73
142	Catharanthine	0.68
143	Fangchinoline	0.79
144	Triapine	0.9
145	(S)-crizotinib	2.89
146	Lorlatinib?(PF-6463922)	3.84
147	Darolutamide (ODM-201)	2.2
148	Niraparib (MK-4827) tosylate	1.31
149	Gilteritinib (ASP2215)	4.32
150	Sunitinib	1.86
151	Dasatinib Monohydrate	2.3
152	Erlotinib	0.48
153	Docetaxel Trihydrate	0.16
154	Afatinib (BIBW2992) Dimaleate	0.51
155	CP21R7 (CP21)	3.19
156	Larotrectinib (LOXO-101) sulfate	0.92
157	Cobimetinib (GDC-0973, RG7420)	0.97
158	Venetoclax (ABT-199, GDC-0199)	1
159	CB-5083	0.51
160	Radotinib	1.3
161	Acalabrutinib (ACP-196)	1.69
162	Melphalan	1.37
163	Enasidenib (AG-221)	0.71
164	TAS-102	1.27
165	Olmutinib (HM61713, BI 1482694)	2.98
166	Daclatasvir (BMS-790052)	0.91
167	Pomalidomide	0.81
168	Tretinoin	0.82
169	Phenylbutazone	1
170	Mitotane	1.01
171	Mesna	0.55
172	Pirarubicin	0.66
173	HMN-214	0.3
174	Ponatinib (AP24534)	0.76
175	Fludarabine	0.15
176	Gemcitabine	0.17
177	Brequinar	0.95
178	Belotecan (CKD-602) hydrochloride	1.88
179	Fadrozole	0.72
180	Pexidartinib (PLX3397)	1.25
181	Entrectinib (RXDX-101)	3.16
182	Tirapazamine	2.22
183	Rubitecan	5.85
184	Perifosine (KRX-0401)	2.09
185	Palbociclib (PD-0332991) HCl	1.96
186	Pemetrexed	1.83
187	Gemcitabine HCl	0.31
188	Tucidinostat (Chidamide)	0.76
189	Anlotinib (AL3818) dihydrochloride	0.51
190	Harringtonine	3.24
191	Berbamine	3.01
192	Topotecan	9.27
193	Fedratinib (SAR302503, TG101348)	4.37
194	Homoharringtonine	4.31
195	Triptonide	2.35
196	Abiraterone Acetate	1.93
197	Anethole trithione	1.96
198	Bendamustine	1.76
199	Fluorouracil (5-Fluoracil, 5-FU)	0.6
200	Methotrexate	0.91
201	Etoposide	0.77
202	Epirubicin HCl	0.83
203	Fludarabine Phosphate	0.59
204	Topotecan HCl	5.93
205	Vincristine sulfate	0.86
206	Vinorelbine Tartrate	0.62
207	Thiostrepton	1.04
208	Vinblastine sulfate	0.82
209	Pixantrone Maleate	0.25
210	Nelarabine	4.32
211	Cyclophosphamide Monohydrate	3.17
212	Tolnaftate	3.55
213	Bazedoxifene HCl	3.83
214	Sonidegib (Erismodegib, NVP-LDE225)	4.28
215	Idelalisib (CAL-101, GS-1101)	2.28
216	Eltrombopag Olamine	2.29
217	Esomeprazole sodium	1.67
218	Artemether	1.31
219	Piperine	0.69
220	Thiotepa	1.32
221	Azacitidine	0.72
222	Lomustine	0.69
223	Curcumin	0.75
224	Dienestrol	0.52
225	Diethylstilbestrol	0.67
226	Hydroxyurea	0.64
227	Flutamide	0.58
228	Sulindac	0.83
229	Thioguanine	0.46
230	Gabexate Mesylate	1.18
231	Megestrol Acetate	1.12
232	Cyproterone Acetate	1.43
233	Masitinib (AB1010)	1.29
234	6-Mercaptopurine (6-MP) Monohydrate	1.17
235	Roquinimex	1.72
236	Imiquimod	1.7
237	Gallic acid	1.58
238	Formestane	1
